# Supplementary material for: Characterization of Two Ferroptosis Subtypes With Distinct Immune Infiltration and Gender Difference in Gastric Cancer
Source: Front Nutr. 2021 Dec 16;8:756193. doi: 10.3389/fnut.2021.756193 (PMC8716917; doi:10.3389/fnut.2021.756193)
Supplement: Supplementary file 2 [file Data_Sheet_2.xlsx]

## Sheet: S1
Table-S1: Basic information of 6 gastric cancer datasets included in this study.
Cohort	Platform	Number of patients	Stage			Gender	Survival data
GSE62254(ACRG)	Affymetrix Human Genome U133 Plus 2.0 Array	283	I/II:120 III/IV:163			Female:98 Male:185	OS
GSE15459	Affymetrix Human Genome U133 Plus 2.0 Array	192	I/II:60 III/IV:132			Female:67 Male:125	OS
GSE34942	Affymetrix Human Genome U133 Plus 2.0 Array	56	I/II:22 III/IV:32			Female:20 Male:36	OS
GSE84437	Illumina HumanHT-12 V3.0 expression beadchip	433	NA			Female:137 Male:296	OS
TCGA: STAD	Illumina RNAseq	350	I/II:156 III/IV:180			Female:124 Male:226	OS
Tianjin	Affymetrix HT HG-U133+ PM 96-Array Plate	90	I/II:24 III/IV:66			Female:31 Male:59	OS
GSE26899	Illumina HumanHT-12 V3.0 expression beadchip	93	I/II:29 III/IV:63			Female:20 Male:73	OS
GSE26901	Illumina HumanHT-12 V3.0 expression beadchip	109	I/II:58 III/IV:51			Female:40 Male:69	OS
*GSE26899 and GSE26901 are independent validation sets.

## Sheet: S2
Table-S2: Prognostic analysis of 278 DEGs using a univariate Cox regression model
Gene	logFC	AveExpr	t	P.Value	adj.P.Val	B
ZWINT	1.19358	8.37425	30.042	1.43151e-153	2.00756e-149	340.263
BUB1	1.34584	6.7672	29.8634	3.7648e-152	2.63988e-148	337.003
CDCA8	1.12462	7.33686	29.4301	1.02839e-148	4.80737e-145	329.115
SPAG5	1.1146	6.46966	29.2099	5.67119e-147	1.98832e-143	325.117
EXO1	1.15679	6.13196	28.7885	1.19723e-143	3.358e-140	317.486
DEPDC1	1.22362	6.07061	28.5969	3.84881e-142	8.99595e-139	314.026
NCAPG	1.28613	7.07667	28.533	1.22192e-141	2.44802e-138	312.874
KIF2C	1.18848	7.2122	28.519	1.57495e-141	2.76089e-138	312.621
KIF4A	1.20867	6.46192	28.1839	6.68825e-139	1.04218e-135	306.589
FANCI	1.1368	6.96042	28.1353	1.6057e-138	2.25183e-135	305.716
CCNB1	1.28178	7.81352	28.0154	1.39271e-137	1.77558e-134	303.562
OIP5	1.30273	7.06922	27.9384	5.56682e-137	6.50576e-134	302.181
PRC1	1.22632	8.21118	27.9279	6.71943e-137	7.24871e-134	301.993
STIL	1.14831	7.25571	27.9225	7.40395e-137	7.41664e-134	301.896
CEP55	1.2972	7.90285	27.8322	3.75381e-136	3.50957e-133	300.278
MCM10	1.22284	6.14505	27.7297	2.36434e-135	2.07234e-132	298.444
UBE2T	1.18457	7.94172	27.673	6.53722e-135	5.39282e-132	297.43
KIF23	1.18516	6.16299	27.6312	1.38298e-134	1.07749e-131	296.683
CDCA5	1.18273	7.44617	27.5055	1.31449e-133	9.40854e-131	294.438
DTL	1.09243	6.75282	27.3054	4.71319e-132	3.14752e-129	290.87
CCNA2	1.19734	7.71346	27.2668	9.38185e-132	5.9805e-129	290.183
KIF11	1.12627	7.32323	27.2101	2.58122e-131	1.57387e-128	289.174
ECT2	1.20426	8.63536	27.0053	9.94752e-130	5.81267e-127	285.534
CCNB2	1.16639	8.01327	26.9783	1.60693e-129	9.01425e-127	285.056
KIF14	1.10176	6.22572	26.9579	2.31326e-129	1.24774e-126	284.693
ANLN	1.29755	7.62181	26.8848	8.4768e-129	4.40291e-126	283.398
FOXM1	1.22394	7.00126	26.803	3.6285e-128	1.6962e-125	281.949
AURKA	1.28547	8.10955	26.6818	3.11886e-127	1.32542e-124	279.804
MELK	1.22283	7.9188	26.6404	6.50099e-127	2.60485e-124	279.072
MAD2L1	1.31241	7.8553	26.3794	6.58348e-125	2.42965e-122	274.469
ASPM	1.2481	7.30249	26.361	9.11863e-125	3.27896e-122	274.144
CDC20	1.3329	8.59554	26.2359	8.29386e-124	2.8369e-121	271.943
MCM2	1.09037	7.80333	26.1121	7.35241e-123	2.455e-120	269.768
NUSAP1	1.08836	8.60969	26.0997	9.1371e-123	2.97997e-120	269.551
TPX2	1.31223	7.86175	26.0562	1.9661e-122	6.26649e-120	268.788
KIF15	1.14231	6.29374	25.9678	9.31216e-122	2.83899e-119	267.237
KIF18A	1.09721	5.66013	25.8739	4.84177e-121	1.4146e-118	265.594
HMMR	1.19657	7.72151	25.8464	7.84347e-121	2.19994e-118	265.113
NEK2	1.33849	7.45507	25.7933	1.99082e-120	5.47435e-118	264.185
SPC25	1.16721	6.22724	25.7123	8.23501e-120	2.09978e-117	262.769
CENPA	1.10791	7.00067	25.615	4.51609e-119	1.11112e-116	261.073
TTK	1.3155	7.08455	25.5881	7.22794e-119	1.71804e-116	260.604
BIRC5	1.23821	7.4271	25.5845	7.70473e-119	1.80085e-116	260.54
CENPN	1.0014	7.30033	25.4015	1.87788e-117	3.93066e-115	257.357
MKI67	1.05299	6.92317	25.3695	3.28182e-117	6.67019e-115	256.801
E2F8	1.01869	5.94877	25.1113	2.93136e-115	5.63143e-113	252.323
CDCA3	1.0956	7.06382	24.9625	3.86666e-114	7.23013e-112	249.752
CLIP3	-1.22399	6.78156	-24.8574	2.38392e-113	4.39896e-111	247.939
DHCR24	1.14517	8.44963	24.7524	1.46459e-112	2.47462e-110	246.129
NUF2	1.21761	6.40908	24.7455	1.6491e-112	2.74897e-110	246.011
BUB1B	1.06573	6.8385	24.7124	2.92128e-112	4.76372e-110	245.441
CENPE	1.01457	6.56473	24.6866	4.55943e-112	7.18444e-110	244.997
E2F7	1.04077	5.53704	24.666	6.49341e-112	9.89821e-110	244.645
CDCA2	1.04681	6.22763	24.5118	9.24127e-111	1.33608e-108	241.998
FAM83H	1.12012	8.54903	24.5093	9.65463e-111	1.3816e-108	241.954
RRM2	1.17924	8.20686	24.3964	6.71544e-110	9.05552e-108	240.021
JAM2	-1.29195	6.06261	-24.3757	9.57802e-110	1.26719e-107	239.667
PBK	1.37176	7.60106	24.2444	9.10642e-109	1.17164e-106	237.422
HJURP	1.06331	6.59432	24.1755	2.95955e-108	3.73916e-106	236.248
CCNE2	1.01999	6.2227	24.0788	1.54506e-107	1.90069e-105	234.601
RNF150	-1.38326	5.48415	-23.6705	1.60755e-104	1.78923e-102	227.676
TOP2A	1.34345	8.97203	23.6496	2.29033e-104	2.51952e-102	227.323
ATAD2	1.02379	7.38062	23.588	6.49475e-104	6.92087e-102	226.285
RGMA	-1.65273	6.40133	-23.4539	6.27839e-103	6.34939e-101	224.023
DHCR7	1.01651	7.40089	23.4128	1.25555e-102	1.24878e-100	223.333
RAD51AP1	1.03486	7.61499	23.2196	3.25268e-101	3.0209e-99	220.089
KIF20A	1.05285	6.94536	23.1671	7.85423e-101	7.1992e-99	219.211
DEPDC1B	1.14383	6.48308	23.1658	8.03456e-101	7.31666e-99	219.188
C14orf132	-1.37227	6.08552	-23.1487	1.07098e-100	9.68993e-99	218.902
CDC6	1.21133	5.89071	23.1023	2.33003e-100	2.05512e-98	218.127
CKS2	1.03289	10.1266	23.041	6.51253e-100	5.50192e-98	217.103
CENPF	1.0992	7.33853	22.9915	1.49246e-99	1.24585e-97	216.276
PTTG1	1.01155	9.15533	22.9178	5.1233e-99	4.20153e-97	215.047
LMO3	-1.27223	4.81535	-22.9057	6.2668e-99	4.96529e-97	214.846
CPXM2	-1.53415	6.47222	-22.7046	1.7928e-97	1.35904e-95	211.504
TRIP13	1.10528	7.23049	22.6018	9.91134e-97	7.09167e-95	209.8
UBE2C	1.28221	9.45066	22.4351	1.57269e-95	1.06036e-93	207.045
NR2F1	-1.26518	6.85929	-22.422	1.95241e-95	1.29766e-93	206.83
AURKB	1.041	6.65683	22.3681	4.75939e-95	3.10445e-93	205.942
CDKN3	1.02987	7.59019	22.3146	1.15239e-94	7.37953e-93	205.061
DACT3	-1.30084	6.47908	-22.2792	2.06644e-94	1.3054e-92	204.479
BOC	-1.14959	5.55853	-22.2743	2.24089e-94	1.40296e-92	204.398
HSPB6	-1.89239	5.95487	-22.2504	3.32223e-94	2.04346e-92	204.005
RBMS3	-1.03924	5.47831	-22.2305	4.60846e-94	2.82223e-92	203.679
COX7A1	-1.122	7.20088	-22.1649	1.35876e-93	8.21345e-92	202.602
GYPC	-1.02601	7.33626	-22.1479	1.79587e-93	1.08091e-91	202.324
CRYAB	-1.54212	6.6551	-22.0652	6.9975e-93	4.08887e-91	200.969
FXYD6	-1.19539	6.18733	-22.0551	8.26405e-93	4.80892e-91	200.803
PLAC9	-1.13032	5.8623	-21.9351	5.90473e-92	3.24737e-90	198.843
HK2	1.10018	7.73524	21.8974	1.09481e-91	5.99749e-90	198.228
MFAP4	-1.61774	8.10962	-21.8281	3.40033e-91	1.8063e-89	197.099
SCRG1	-2.10311	5.44976	-21.8132	4.33397e-91	2.28495e-89	196.857
MGP	-1.76923	9.80224	-21.7965	5.69205e-91	2.98971e-89	196.586
BNC2	-1.09641	5.26581	-21.6459	6.62232e-90	3.31684e-88	194.14
OGN	-2.34676	5.86946	-21.6425	7.00088e-90	3.49396e-88	194.085
CASQ2	-1.48737	4.90715	-21.6406	7.21769e-90	3.58939e-88	194.055
MSRB3	-1.43848	7.23257	-21.6029	1.33303e-89	6.55944e-88	193.443
RUNX1T1	-1.10119	5.08451	-21.5844	1.8002e-89	8.82728e-88	193.144
LIMS2	-1.08627	5.82076	-21.449	1.61892e-88	7.44384e-87	190.955
PGM5	-1.86758	6.38251	-21.4064	3.22569e-88	1.46874e-86	190.268
MPDZ	-1.0721	5.97674	-21.3889	4.28292e-88	1.93754e-86	189.986
MYO5B	1.03254	7.92184	21.2065	8.12171e-87	3.50458e-85	187.054
SFRP1	-1.76976	5.51043	-21.1817	1.21131e-86	5.16335e-85	186.656
MYL9	-1.70176	8.49765	-21.1544	1.87895e-86	7.93686e-85	186.218
KCNMB1	-1.56019	6.30268	-21.1171	3.42159e-86	1.39896e-84	185.621
COL14A1	-1.47135	6.25614	-21.0055	2.05138e-85	8.12672e-84	183.837
LMOD1	-1.75028	6.45134	-21.0027	2.14572e-85	8.45267e-84	183.792
PODN	-1.2832	6.75934	-21.0022	2.16367e-85	8.49952e-84	183.784
SLIT2	-1.24697	5.66923	-20.9899	2.63413e-85	1.029e-83	183.588
SPARCL1	-1.41856	10.3517	-20.9791	3.12947e-85	1.2191e-83	183.416
NDN	-1.23538	7.26077	-20.9063	1.00342e-84	3.85533e-83	182.255
SYNPO2	-1.97515	7.24673	-20.8727	1.71607e-84	6.45206e-83	181.721
SVEP1	-1.12204	5.9919	-20.8428	2.76477e-84	1.03672e-82	181.245
FHL1	-1.68443	8.14776	-20.8065	4.93788e-84	1.8128e-82	180.668
SETBP1	-1.24402	5.88324	-20.7868	6.75983e-84	2.46234e-82	180.355
PDE7B	-1.00777	5.4531	-20.7692	8.9481e-84	3.20942e-82	180.075
FLRT2	-1.12566	5.45083	-20.7558	1.10752e-83	3.95212e-82	179.863
CNN1	-2.22967	7.77285	-20.7398	1.42691e-83	5.0153e-82	179.61
NEXN	-1.47896	6.95013	-20.665	4.69326e-83	1.62917e-81	178.424
CDO1	-1.05938	4.50245	-20.6055	1.2058e-82	4.08458e-81	177.484
TCEAL7	-1.16252	5.14049	-20.5225	4.49367e-82	1.48281e-80	176.173
ABI3BP	-1.61108	6.44874	-20.5115	5.34527e-82	1.75555e-80	176.001
RERG	-1.38466	5.96362	-20.4581	1.2448e-81	4.02238e-80	175.158
C7	-2.11334	6.12238	-20.351	6.73898e-81	2.09087e-79	173.476
DCLK1	-1.11966	5.07711	-20.3201	1.09731e-80	3.38214e-79	172.99
DPYSL3	-1.44536	8.15875	-20.2924	1.69629e-80	5.16026e-79	172.556
RBPMS2	-1.53086	6.61041	-20.2568	2.97079e-80	8.95964e-79	171.998
HSPB7	-1.53858	5.38089	-20.1839	9.32255e-80	2.74663e-78	170.859
SORBS1	-1.40949	7.67639	-20.1528	1.51865e-79	4.41858e-78	170.373
PLEK2	1.06423	8.31035	20.1118	2.88759e-79	8.24756e-78	169.733
PRICKLE2	-1.08709	5.93283	-20.057	6.80135e-79	1.90764e-77	168.879
PDLIM3	-1.46853	7.75168	-20.0431	8.45758e-79	2.36745e-77	168.662
JAM3	-1.03358	7.24547	-20.0294	1.04636e-78	2.91734e-77	168.45
ANK2	-1.23033	4.9668	-20.0161	1.28902e-78	3.55851e-77	168.242
STON1	-1.26009	5.729	-19.9902	1.92966e-78	5.28545e-77	167.84
FEZ1	-1.0011	6.36989	-19.9374	4.39744e-78	1.18824e-76	167.02
KCNMA1	-1.56355	6.47718	-19.9064	7.12855e-78	1.91882e-76	166.539
FILIP1	-1.17893	5.10726	-19.8937	8.68276e-78	2.3238e-76	166.342
ABCA8	-1.61708	5.47981	-19.8225	2.62612e-77	6.87103e-76	165.24
CXCL12	-1.33902	6.91057	-19.7789	5.17019e-77	1.32796e-75	164.565
GHR	-1.15008	4.64539	-19.685	2.2152e-76	5.56739e-75	163.116
SRPX	-1.42537	6.53608	-19.6844	2.23315e-76	5.60245e-75	163.108
FBLN1	-1.53595	8.57607	-19.6631	3.10496e-76	7.73428e-75	162.779
MAMDC2	-1.51601	4.84671	-19.6625	3.13423e-76	7.79335e-75	162.77
ATP1A2	-1.23167	4.30306	-19.5371	2.17093e-75	5.18655e-74	160.842
RSPO3	-1.53557	6.64734	-19.5366	2.18866e-75	5.22002e-74	160.834
TCEAL2	-1.66567	4.94243	-19.5173	2.94641e-75	6.95629e-74	160.538
FRZB	-1.38046	7.15933	-19.5088	3.35865e-75	7.91624e-74	160.408
PLN	-1.71806	6.27728	-19.4993	3.88458e-75	9.10992e-74	160.263
INMT	-1.1432	5.65108	-19.4647	6.61667e-75	1.53629e-73	159.732
THBS4	-2.05597	6.87629	-19.4054	1.64435e-74	3.74356e-73	158.825
ANGPTL1	-1.3222	4.60956	-19.3175	6.32254e-74	1.40965e-72	157.484
OMD	-1.43936	4.95994	-19.3002	8.24057e-74	1.82568e-72	157.22
DDR2	-1.18563	6.88251	-19.2592	1.54192e-73	3.38403e-72	156.596
EML1	-1.11871	6.35795	-19.2498	1.78159e-73	3.89781e-72	156.452
PSAT1	1.22215	8.0107	19.2488	1.80745e-73	3.94824e-72	156.438
MYH11	-2.09989	9.25078	-19.2269	2.5275e-73	5.50399e-72	156.104
PDE1A	-1.06037	5.57161	-19.2235	2.65935e-73	5.77317e-72	156.053
HSPB8	-1.464	6.45472	-19.1305	1.0973e-72	2.31407e-71	154.642
TGFB1I1	-1.06594	7.59149	-19.108	1.54573e-72	3.23543e-71	154.3
PLS1	1.14015	9.554	19.081	2.33244e-72	4.86036e-71	153.891
SCD	1.13388	9.38721	19.035	4.68736e-72	9.68123e-71	153.196
IGF1	-1.13643	5.4316	-19.0107	6.77241e-72	1.39466e-70	152.829
PPP1R14A	-1.27713	6.62165	-18.9882	9.53363e-72	1.94331e-70	152.488
RCAN2	-1.21252	7.15766	-18.9726	1.20719e-71	2.45002e-70	152.253
GREM2	-1.19771	4.51881	-18.949	1.72579e-71	3.46741e-70	151.897
KRT8	1.01881	11.2018	18.9471	1.77438e-71	3.55993e-70	151.87
FERMT2	-1.13699	8.30874	-18.9033	3.44499e-71	6.82381e-70	151.209
MAL2	1.12187	10.387	18.8996	3.64206e-71	7.20398e-70	151.154
CCDC80	-1.36832	6.43027	-18.861	6.52676e-71	1.27659e-69	150.573
FBLN5	-1.03987	6.73956	-18.8199	1.21331e-70	2.34696e-69	149.955
TAGLN	-1.46058	10.235	-18.8129	1.34774e-70	2.59982e-69	149.851
RHPN2	1.05567	9.30162	18.8055	1.50716e-70	2.89937e-69	149.739
ADH1B	-1.69048	5.40525	-18.7874	1.97883e-70	3.79633e-69	149.468
CALD1	-1.05984	10.168	-18.7831	2.11011e-70	4.04265e-69	149.404
CHRDL2	-1.54924	5.9089	-18.6653	1.23999e-69	2.31862e-68	147.64
TMEM100	-1.35958	5.3445	-18.6327	2.02187e-69	3.72108e-68	147.154
SGPP2	1.06279	7.90289	18.6027	3.16581e-69	5.796e-68	146.707
FNBP1	-1.01669	8.06316	-18.5712	5.0735e-69	9.2045e-68	146.237
MAP1B	-1.1136	6.90573	-18.5415	7.90894e-69	1.42381e-67	145.795
SQLE	1.0115	7.90282	18.5249	1.01386e-68	1.81589e-67	145.548
NAP1L3	-1.03621	4.48653	-18.5149	1.17687e-68	2.09448e-67	145.4
PTGIS	-1.41755	6.32723	-18.4606	2.64393e-68	4.61749e-67	144.594
C1QTNF7	-1.03797	4.3859	-18.4578	2.75579e-68	4.80686e-67	144.552
CAV1	-1.09562	9.06973	-18.437	3.76178e-68	6.51299e-67	144.242
DES	-2.17941	7.56881	-18.2652	4.81899e-67	7.97893e-66	141.703
PDZRN4	-1.24424	4.08646	-18.2384	7.16708e-67	1.17009e-65	141.308
EMILIN1	-1.01286	7.14683	-18.1787	1.73118e-66	2.80024e-65	140.43
CDH1	1.21777	10.2111	18.1726	1.89439e-66	3.05718e-65	140.34
ACTA2	-1.10584	10.922	-18.1341	3.34364e-66	5.36512e-65	139.774
SLC2A1	1.03569	7.80052	17.9636	4.09421e-65	6.28886e-64	137.28
SLC27A2	1.09239	6.56814	17.9601	4.31197e-65	6.60885e-64	137.228
MN1	-1.17512	5.76244	-17.9599	4.32026e-65	6.61433e-64	137.226
MYLK	-1.42046	8.49283	-17.9499	5.00222e-65	7.64174e-64	137.081
PRELP	-1.10521	5.91242	-17.94	5.78544e-65	8.80945e-64	136.936
BARX1	-1.25047	5.73918	-17.9231	7.40982e-65	1.12099e-63	136.689
C1R	-1.05699	8.68715	-17.7964	4.71443e-64	6.95217e-63	134.847
TNS1	-1.11397	7.27925	-17.7597	8.03767e-64	1.17539e-62	134.316
TPM2	-1.22666	9.67448	-17.7217	1.39814e-63	2.03187e-62	133.765
MEOX2	-1.13032	4.19936	-17.668	3.04763e-63	4.36567e-62	132.989
CILP	-1.34397	5.90582	-17.6094	7.12268e-63	1.00897e-61	132.144
KLF5	1.03416	9.21913	17.573	1.20609e-62	1.69821e-61	131.62
CYP1B1	-1.47742	6.68919	-17.4849	4.29968e-62	5.87707e-61	130.354
GAS1	-1.43423	6.64757	-17.4781	4.74292e-62	6.46402e-61	130.256
PCSK9	1.08672	5.70946	17.4531	6.79189e-62	9.19397e-61	129.899
CGN	1.00135	8.21552	17.3952	1.56179e-61	2.08794e-60	129.07
F2RL1	1.0632	9.04924	17.386	1.78295e-61	2.37456e-60	128.938
COLEC12	-1.1193	5.90717	-17.3458	3.17047e-61	4.1749e-60	128.365
SMOC2	-1.49444	7.60355	-17.258	1.11498e-60	1.43982e-59	127.113
FABP4	-1.3376	5.50955	-17.2488	1.2708e-60	1.63502e-59	126.983
DPT	-1.21543	5.72549	-17.244	1.36146e-60	1.74526e-59	126.915
CHRDL1	-1.30968	5.05116	-17.1957	2.71103e-60	3.41902e-59	126.229
SPON1	-1.37059	7.88687	-17.1731	3.74112e-60	4.697e-59	125.908
PPP1R3C	-1.28802	6.09848	-17.0791	1.424e-59	1.74564e-58	124.578
EFEMP1	-1.3147	8.09449	-17.0489	2.18642e-59	2.65935e-58	124.151
AGTR1	-1.05561	4.1694	-17.015	3.53054e-59	4.27198e-58	123.674
TACR2	-1.20684	4.85982	-16.9521	8.59428e-59	1.01968e-57	122.789
SMTN	-1.06332	7.16131	-16.8853	2.2043e-58	2.59121e-57	121.851
SSPN	-1.00421	6.77866	-16.8467	3.79456e-58	4.42352e-57	121.311
FCER1A	-1.12356	4.75487	-16.8205	5.48957e-58	6.35721e-57	120.943
SERPINF1	-1.06324	8.15867	-16.794	7.96342e-58	9.16152e-57	120.573
AOC3	-1.17819	6.38963	-16.7562	1.35362e-57	1.53091e-56	120.045
VIP	-1.41844	4.34811	-16.7557	1.36188e-57	1.539e-56	120.039
ACTG2	-1.81371	9.57036	-16.7496	1.48415e-57	1.67448e-56	119.953
CCL19	-1.62032	6.8273	-16.7396	1.70616e-57	1.92032e-56	119.814
DCN	-1.0207	10.5688	-16.725	2.0948e-57	2.34457e-56	119.61
BCHE	-1.21532	4.37196	-16.6001	1.19771e-56	1.30308e-55	117.875
MMP12	1.77175	8.52379	16.5675	1.88562e-56	2.03885e-55	117.423
TMEM47	-1.00371	8.03662	-16.4272	1.31988e-55	1.38031e-54	115.487
ASB5	-1.1656	3.70839	-16.3227	5.58472e-55	5.67949e-54	114.052
FMO2	-1.04354	5.54242	-16.3058	7.05411e-55	7.13243e-54	113.819
PRSS3	1.17441	8.86634	16.2493	1.53358e-54	1.52748e-53	113.046
CPE	-1.17497	7.15145	-16.2126	2.53484e-54	2.49815e-53	112.546
APOD	-1.71003	7.64729	-16.1996	3.03094e-54	2.97036e-53	112.369
CYBRD1	-1.07485	8.59977	-15.9911	5.2076e-53	4.91133e-52	109.539
SFN	1.04135	9.71243	15.8033	6.60867e-52	6.03386e-51	107.011
FLNC	-1.3259	7.37086	-15.7967	7.22251e-52	6.58572e-51	106.923
NRXN3	-1.03431	4.9203	-15.6726	3.8258e-51	3.35751e-50	105.264
CAP2	-1.02231	6.45292	-15.5606	1.70792e-50	1.46495e-49	103.776
ISL1	-1.03557	6.45949	-15.5069	3.49088e-50	2.95628e-49	103.065
GGH	1.03648	8.22375	15.4448	7.96172e-50	6.65406e-49	102.245
TRIB3	1.00872	6.74793	14.8274	2.54447e-46	1.87481e-45	94.2195
KRT19	1.036	11.0445	14.7031	1.25491e-45	9.04826e-45	92.6328
PTGDS	-1.18119	7.90828	-14.6603	2.1692e-45	1.54813e-44	92.0886
SFRP2	-1.76166	8.07142	-14.6244	3.43276e-45	2.42891e-44	91.6323
GRB7	1.00787	6.72657	14.5715	6.73245e-45	4.70902e-44	90.9626
MFAP5	-1.16983	6.71784	-14.5308	1.12865e-44	7.84737e-44	90.4489
CCNE1	1.04307	6.85214	14.4744	2.30572e-44	1.58352e-43	89.7387
CXCL1	1.22913	8.17208	14.3816	7.44526e-44	5.02707e-43	88.5735
CCL21	-1.14026	6.79581	-14.3804	7.5568e-44	5.09748e-43	88.5587
S100A14	1.13661	8.06459	14.3622	9.50654e-44	6.39117e-43	88.3305
MUC13	1.21998	9.44484	14.1271	1.79897e-42	1.15941e-41	85.4077
COL8A1	-1.1167	7.43172	-14.0166	7.07603e-42	4.44997e-41	84.0466
GREM1	-1.37134	8.91016	-14.0123	7.46554e-42	4.69281e-41	83.9934
CCL20	1.42703	8.72445	13.9802	1.10951e-41	6.90929e-41	83.5996
REEP1	-1.02795	5.54651	-13.9376	1.87604e-41	1.15748e-40	83.0776
GPRC5A	1.00048	8.99854	13.9353	1.92932e-41	1.18983e-40	83.0498
TNC	-1.11798	7.99414	-13.8769	3.95378e-41	2.41497e-40	82.3367
IL33	-1.16071	6.6393	-13.8041	9.63993e-41	5.81714e-40	81.4511
PRUNE2	-1.10885	5.56903	-13.6512	6.19892e-40	3.64808e-39	79.6018
SMPX	-1.12864	4.30398	-13.2547	7.1685e-38	3.95169e-37	74.8825
SPOCK1	-1.08185	6.50637	-12.885	5.45952e-36	2.82838e-35	70.5794
SFRP4	-1.42463	7.23318	-12.5725	1.97609e-34	9.67959e-34	67.0161
LCN2	1.46328	11.2627	12.2925	4.63918e-33	2.16794e-32	63.8836
CEACAM7	1.25117	5.97361	11.9995	1.18697e-31	5.25944e-31	60.6665
SLPI	1.08475	9.56736	11.7129	2.66231e-30	1.12188e-29	57.5812
PDZK1IP1	1.07662	8.62841	11.6928	3.30515e-30	1.38735e-29	57.3666
IGF2BP3	1.02827	6.16236	11.1876	6.79992e-28	2.63723e-27	52.0855
MMP3	1.33498	7.32426	11.1702	8.14298e-28	3.14766e-27	51.9068
S100P	1.08426	11.1849	11.096	1.74896e-27	6.67777e-27	51.1492
SERPINB5	1.06056	8.23267	11.0145	4.03317e-27	1.51965e-26	50.3212
PI3	1.42825	8.86441	10.9873	5.32607e-27	1.99927e-26	50.0457
SLC6A14	1.14008	6.4459	10.7614	5.2315e-26	1.90562e-25	47.7822
GCNT3	1.00822	9.17254	10.4147	1.61497e-24	5.55789e-24	44.3858
MAGEA3	1.37462	5.15478	9.55736	5.17161e-21	1.59399e-20	36.401
MAGEA6	1.27018	5.03194	8.87883	2.01572e-18	5.65368e-18	30.5093
CXCL5	1.14138	8.29407	8.48873	5.23227e-17	1.39342e-16	27.2976
CEACAM5	1.03049	9.61221	8.04415	1.82955e-15	4.56947e-15	23.7965

## Sheet: S3
Table-S3: Principal component analysis (PCA) algorithms of 138 genes was constructed the ferroptosis score.
Gene
CLIP3
CDCA2
PBK
RNF150
RGMA
C14orf132
LMO3
CPXM2
NR2F1
DACT3
BOC
HSPB6
RBMS3
COX7A1
CRYAB
FXYD6
MFAP4
SCRG1
MGP
BNC2
OGN
CASQ2
MSRB3
RUNX1T1
LIMS2
PGM5
MPDZ
SFRP1
MYL9
KCNMB1
LMOD1
PODN
SLIT2
SPARCL1
NDN
SYNPO2
SVEP1
FHL1
PDE7B
FLRT2
CNN1
NEXN
CDO1
TCEAL7
RERG
C7
DCLK1
DPYSL3
RBPMS2
HSPB7
SORBS1
PRICKLE2
PDLIM3
JAM3
STON1
FEZ1
KCNMA1
FILIP1
ABCA8
GHR
SRPX
FBLN1
MAMDC2
RSPO3
TCEAL2
FRZB
PLN
INMT
THBS4
OMD
DDR2
EML1
MYH11
PDE1A
HSPB8
TGFB1I1
PPP1R14A
FERMT2
CCDC80
FBLN5
TAGLN
CALD1
CHRDL2
MAP1B
NAP1L3
C1QTNF7
CAV1
DES
PDZRN4
EMILIN1
ACTA2
SLC2A1
SLC27A2
MN1
MYLK
PRELP
BARX1
C1R
TNS1
TPM2
MEOX2
CILP
CYP1B1
GAS1
COLEC12
SMOC2
CHRDL1
SPON1
PPP1R3C
EFEMP1
AGTR1
TACR2
SMTN
SSPN
SERPINF1
VIP
ACTG2
DCN
BCHE
TMEM47
ASB5
FMO2
CPE
APOD
CYBRD1
FLNC
NRXN3
CAP2
SFRP2
MFAP5
COL8A1
GREM1
REEP1
TNC
IL33
SMPX
SPOCK1
SFRP4
